# Supplementary material for: Phenolics and Volatile Compounds of Fennel (Foeniculum vulgare) Seeds and Their Sprouts Prevent Oxidative DNA Damage and Ameliorates CCl4-Induced Hepatotoxicity and Oxidative Stress in Rats
Source: Antioxidants (Basel). 2022 Nov 23;11(12):2318. doi: 10.3390/antiox11122318 (PMC9774655; doi:10.3390/antiox11122318)
Supplement: Supplementary file 1 [file antioxidants-11-02318-s001.zip]

Archive with 1 entries (1 files):
- antioxidants-1954008-supplementary.pdf
